# Supplementary material for: Computational Design of a Molecularly Imprinted Polymer for the Biomonitoring of the Organophosphorous Metabolite Chlorferron
Source: Biosensors (Basel). 2021 Jun 10;11(6):192. doi: 10.3390/bios11060192 (PMC8227226; doi:10.3390/bios11060192)
Supplement: Supplementary file 1 [file biosensors-11-00192-s001.zip]

Archive with 1 entries (1 files):
- biosensors-1187019-supplementary.pdf
